# Supplementary material for: Impedimetric Bacterial Detection Using Random Antimicrobial Peptide Mixtures
Source: Sensors (Basel). 2023 Jan 4;23(2):561. doi: 10.3390/s23020561 (PMC9866871; doi:10.3390/s23020561)
Supplement: Supplementary file 1 [file sensors-23-00561-s001.zip]

Archive with 1 entries (1 files):
- sensors-2055068-supplementary.pdf
